# Supplementary material for: Fecal Carriage and Molecular Characterization of Carbapenemase-Producing Enterobacterales in the Pediatric Population in Qatar
Source: Microbiol Spectr. 2021 Nov 10;9(3):e01122-21. doi: 10.1128/Spectrum.01122-21 (PMC8579929; doi:10.1128/Spectrum.01122-21)
Supplement: SUPPLEMENTAL FILE 1 — Supplemental material. Download SPECTRUM01122-21_Supp_2_seq6.xlsx, XLSX file, 0.03 MB [file spectrum01122-21_supp_2_seq6.xlsx]

## Sheet: CPOs
Supplementary Dataset. Phenotypic and genotypic features of 72 carbapenemase-producinng Enterobacterales isolated from rectal screening swabs from Qatari children at Sidra Medicine between 2018 and 2020
ID	Species	Date	ST	ETP	E-MIC	IMI	I-MIC	MEM	M-MIC	ATM	CRO	CAZ	CZA	FEP	AMC	TZP	GEN	AMK	CIP	LVX	SXT	NIT	CST-MIC	TGC-MIC	FOF-MIC	Cepheid	blaNDM	blaOXA-48	CTX-M ESBL	CTX-M ESBL	TEM-ESBL	IRT-TEM	SHV-ESBL	Narrow TEM	Narrow SHV	Other SHV	OXA-1	OXAnarrow	bla AmpC	OTHER	aac(6')Ibcr	oqxA	oqxB	qnr	qnr	gyrA	gyrA	parC	parC
CP1	K. pneumoniae	2018-04-10	429	R	>4	R	>8	R	>8	R	R	R		R	R	R	R	S	R	S	R	S	<2	<1		NDM	NDM-1							TEM-1B		SHV-178			DHA-1			oqxA	oqxB	qnrB1	qnrB4
CP3	E. coli	2018-05-28	617	R	>4	R	>8	R	>8	R	R	R		R	R	R	S	S	R	R	R	S	<2	<1		NDM	NDM-5							TEM-33					CMY-42							S83L	D87N	S80I
CP5	K. pneumoniae	2018-06-14	14	R	>4	R	>8	R	>8	R	R	R		R	R	R	R	S	R	S	R	R	<2	2		NDM	NDM-1		CTX-M-15				SHV-106	TEM-1B			OXA-1	OXA-9				oqxA	oqxB	qnrS1	qnrB1
CP4	E. coli	2018-06-15	127	R	>2	R	>8	R	16	R	R	R		R	R	R	R	S	S	S	S	S	<2	<0.5	<16	NDM	NDM-1		CTX-M-15					TEM-1B			OXA-1				aac(6')-Ib-cr
CP8	E. coli	2018-07-03	354	R	4	R	4	S	<1	R	R	R		R	R	R	S	S	R	R	R	S	<2	<1		OXA-48		OXA-181	CTX-M-15	CTX-M-24				TEM-1B					DHA-1					qnrS1	qnrB4	S83L	D87N	S80I
CP9	E. coli	2018-07-14	540	R	>4	R	>8	R	>8	R	R	R		R	R	R	S	S	S	S	R	S	4	<1		NDM	NDM-1		CTX-M-15					TEM-1A				OXA-9						qnrS1
CP11	E. coli	2018-07-14	2206	R	4	I	2	S	<1	S	S	S		S	R	R	S	S	S	S	R	S	<2	<1		OXA-48		OXA-244						TEM-1B
CP15	E. coli	2018-07-21	167	R	>4	R	>8	R	>8	R	R	R		R	R	R	S	S	R	R	R	S	<2	<1		NDM	NDM-5		CTX-M-15																	S83L	D87N	S80I
CP16	Citrobacter spp	2018-08-17	ND	R	>1	R	>8	R	32	R	R	R		R	R	R	S	S	I	I	S	R	<2	2		NDM	NDM-1		CTX-M-15					TEM-1A				OXA-9		SED1		oqxA	oqxB	qnrS1	qnrB1
CP17	E. coli	2018-08-28	405	R	>1	R	>8	R	>32	R	R	R		R	R	R	S	S	S	S	R	S	<2	<1		NDM	NDM-5		CTX-M-15					TEM-1B
CP18	E. coli	2018-08-28	410	R	>4	R	>4	R	>8	R	R	R		R	R	R	R	S	R	R	R	I	<2	<1		NDM	NDM-5		CTX-M-15					TEM-1B			OXA-1		CMY-2		aac(6')-Ib-cr					S83L	D87N	S80I
CP19	K. pneumoniae	2018-08-28	2096	R	>4	R	>8	R	>8	R	R	R		R	R	R	R	R	R	R	R	R	<2	2		OXA-48		OXA-232	CTX-M-15				SHV-106	TEM-1A			OXA-1				aac(6')-Ib-cr	oqxA	oqxB
CP20	E. coli	2018-09-03	10	R	>4	R	>8	R	>8	R	R	R		R	R	R	S	S	R	R	R	S	<2	<1		NDM	NDM-5		CTX-M-15																	S83L	D87N	S80I	S57T
CP21	E. coli	2018-09-09	46	R	>4	R	>8	R	>8	R	R	R		R	R	R	R	R	R	R	R	S	<2	<1		NDM	NDM-5		CTX-M-15					TEM-1B												S83L	D87N	S80I	S57T
CP22	K. pneumoniae	2018-09-09	337	R	>4	R	>8	R	>8	R	R	R		R	R	R	S	S	S	S	S	I	<2	2		NDM	NDM-1		CTX-M-15					TEM-1A		SHV-187		OXA-9				oqxA	oqxB	qnrS1
CP70	K. pneumoniae	2018-09-12	441	R	>4	R	4	S	1	R	R	R		R	R	R	S	S	S	S	S	S	<2	<1		OXA-48		OXA-181	CTX-M-15							SHV-198								qnrS1
CP23	E. coli	2018-09-17	405	R	>4	R	>8	R	>32	R	R	R		R	R	R	R	R	R	R	R	S	<2	<1	<16	NDM	NDM-5		CTX-M-15					TEM-1B			OXA-1				aac(6')-Ib-cr					S83L	D87N	S80I
CP36	E. coli	2018-09-17	410	R	>4	R	>8	R	>8	R	R	R		R	R	R	S	S	R	R	R	S	<2	<1		NDM	NDM-5		CTX-M-15					TEM-1B												S83L	D87N	S80I
CP25	E. coli	2018-09-18	3541	R	2	S	<1	S	<1	R	R	R		R	R	R	S	S	S	S	R	S	<2	<1		OXA-48		OXA-244		CTX-M-14b				TEM-1B
CP26	E. coli	2018-10-01	410	R	>4	R	>8	R	>8	R	R	R		R	R	R	S	S	R	R	R	S	<2			NDM	NDM-5		CTX-M-15					TEM-1B												S83L	D87N	S80I
E341	K. pneumoniae	2018-10-29	336	R	>4	R	>4	R	>8	R	R	R		R	R	R	R	R	R	R	R	S	<2	<1		NDM	NDM-1		CTX-M-15					TEM-1B		SHV-187						oqxA	oqxB	qnrS1	qnrB1
CP28	E. coli	2018-11-01	2172	R	4	R	>4	R	8	R	R	R		I	R	R	R	R	R	R	R	I	<2			NDM	NDM-5		CTX-M-15					TEM-1B										qnrS1
E431	E. coli	2018-11-19	38	S	0.5	S	<1	S	<1	I	R	I		R	R	R	S	S	S	S	R	S	<2	<1		OXA-48		OXA-244	CTX-M-27
CP30	E. coli	2018-12-11	38	R	>4	I	2	I	2	S	S	S		S	R	R	S	S	S	S	S	S	<2	<1		OXA-48		OXA-244						TEM-1B
CP29	E. coli	2018-12-14	448	R	4	I	2	S	<1	R	R	R		R	R	R	R	S	R	R	R	S	<2	<1		OXA-48		OXA-181	CTX-M-15					TEM-1B					CMY-42		aac(6')-Ib-cr			qnrS1		S83L	D87N	S80I
CP31	E. coli	2018-12-20	10	R	4	R	4	S	<1	S	S	S		S	R	R	R	S	R	R	R	S	<2	<1	<16	OXA-48		OXA-181						TEM-1B										qnrS1		S83L	D87N	S80I
CP33	E. coli	2018-12-24	38	R	>1	S	<1	S	<0.5	I	R	S	S	I	R	R	S	S	S	S	R	S	<2	<1	<16	OXA-48		OXA-244	CTX-M-27					TEM-1A
CP34	E. coli	2018-12-26	38	R	>1	S	1	S	1	R	R	I	S	R	R	R	S	S	S	S	R	S	<2	<1	<16	OXA-48		OXA-244	CTX-M-27	CTX-M-3
CP38	E. coli	2019-01-07	38	R	2	R	4	S	<1	S	S	S		S	R	R	S	S	S	S	R	S	<2	<1		OXA-48		OXA-48						TEM-1B												S83A
CP39	E. coli	2019-01-12	13	R	>2	R	>8	R	>16	I	R	R		R	R	R	R	R	I	S	S	S	<2	2	<16	NDM	NDM-1							TEM-1B					CMY-6					qnrS1
CP40	E. coli	2019-02-18	38	R	>1	S	1	I	2	R	R	S	S	R	R	R	S	S	S	S	R	S	<2	<1	<16	OXA-48		OXA-244	CTX-M-27
CP41	K. pneumoniae	2019-02-19	73	R	>1	R	>8	R	>32	R	R	R		R	R	R	S	S	R	R	R	I	<2	<1	<16	NDM	NDM-5		CTX-M-15					TEM-1B		SHV-145		OXA-9				oqxA	oqxB	qnrS1
CP42	E. coli	2019-02-28	450	R	>1	R	>4	S	<0.5	R	R	R	S	I	R	R	S	S	R	R	R	S	<2	<1	<16	OXA-48		OXA-181	CTX-M-15					TEM-1B					CMY-16					qnrS1		S83L	D87N	S80I
CP43	K. pneumoniae	2019-02-28	4961	R	>1	R	4	R	4	S	I	R	S	S	R	R	S	S	R	R	S	I	<2	<1	32	OXA-48		OXA-181						TEM-1B		SHV-108			DHA-1			oqxA	oqxB	qnrS1	qnrB4
CP72	K. pneumoniae	2019-03-11	2731	R	>1	I	2	S	1	S	S	S	S	S	R	R	S	S	S	S	S	S	<2	<1	<16	OXA-48		OXA-48								SHV-110						oqxA	oqxB
CP45	E. coli	2019-03-17	648	R	>1	R	>8	R	>32	R	R	R		R	R	R	S	S	R	R	R	S	<2	<1	<16	NDM	NDM-5		CTX-M-15					TEM-1B					CMY-42							S83L	D87N	S80I
CP46	E. coli	2019-04-04	58	I	1	S	<1	S	<1	I	R	S		R	R	R	S	S	S	S	R	S	<2	<1		OXA-48		OXA-181		CTX-M-14				TEM-1B										qnrS1
CP51	E. coli	2019-04-14	156	R	>4	R	>8	R	>8	S	R	R		R	R	R	S	S	R	R	R	S	<2	<1		OXA-48+NDM	NDM-5	OXA-181						TEM-1B										qnrS1		S83L	D87N
CP56	K. pneumoniae	2019-05-09	340	R	>4	R	>8	R	>8	R	R	R		R	R	R	S	R	R	R	S	S	<2	<1		OXA-48+NDM	NDM-1	OXA-48		CTX-M-14b						SHV-182		OXA-10				oqxA	oqxB	qnrS1		S83I		S80I
CP55	E. coli	2019-05-09	361	R	>4	R	>8	R	>8	S	R	R		R	R	R	S	S	R	R	R	S	<2	<1		OXA-48+NDM	NDM-5	OXA-244																		S83L	D87N	S80I
CP57	E. coli	2019-05-15	354	R	4	R	>4	S	<1	S	S	S		S	R	R	R	S	R	R	R	S	<2	<1		OXA-48		OXA-181						TEM-1B										qnrS1		S83L	D87N	S80I
CP58	K. pneumoniae	2019-05-19	73	R	>4	R	>8	R	>8	R	R	R		R	R	R	S	S	R	R	S	R	<2	<1		NDM	NDM-1		CTX-M-15	CTX-M-14b				TEM-1A		SHV-145		OXA-9				oqxA	oqxB	qnrS1
CP60	K. pneumoniae	2019-06-30	17	R	>4	R	>8	R	8	R	R	R		R	R	R	R	S	R	R	S	S	<2	2		NDM	NDM-1		CTX-M-15					TEM-1B		SHV-187						oqxA	oqxB	qnrS1
CP59	K. pneumoniae	2019-06-30	73	R	>4	R	>8	R	8	R	R	R		R	R	R	R	S	R	R	S	S	<2	2		NDM	NDM-1		CTX-M-15	CTX-M-14b				TEM-1A		SHV-194		OXA-9				oqxA	oqxB	qnrS1
CP61	E. coli	2019-07-24	167	R	>1	R	>8	R	>32	R	R	R		R	R	R	R	S	R	R	R	I	<2	<1	<16	NDM	NDM-5							TEM-1B										qnrS1	qnrB1	S83L	D87N	S80I
CP63	K. oxytoca	2019-08-06	135	R	>1	R	4	I	2	R	R	R	S	R	R	R	S	R	R	S	S	I	<2	<1	<16	OXA-48		OXA-48		CTX-M-14b			SHV-12							OXY-1-3		oqxA	oqxB	qnrS1		S83T
CP65	K. pneumoniae	2019-08-15	397	R	>1	R	>8	R	>32	R	R	R		R	R	R	S	S	R	R	S	S	<2	2	<16	NDM	NDM-1		CTX-M-15					TEM-1B		SHV-187		OXA-9				oqxA	oqxB	qnrS1		S83L
CP64	E. coli	2019-08-15	ND	R	>1	R	>8	R	>32	R	R	R		R	R	R	S	S	I	S	R	S	<2	<1	<16	NDM	NDM-5			CTX-M-162
CP66	E. coli	2019-08-17	410	R	>1	R	8	R	4	R	R	R	S	R	R	R	R	S	R	R	R	S	<2	<1	<16	OXA-48		OXA-181	CTX-M-15					TEM-1B			OXA-1		CMY-2		aac(6')-Ib-cr			qnrS1		S83L	D87N	S80I
CP75	E. coli	2019-09-09	38	R	>1	I	2	S	<0.5	R	R	S	S	I	R	R	S	S	S	S	S	S	<2	<1	<16	OXA-48		OXA-244	CTX-M-27				SHV-106									oqxA	oqxB
CP86	K. pneumoniae	2019-09-20	147	R	>1	R	>8	R	>32	R	R	R		R	R	R	R	R	R	R	R	R	<2	4	64	OXA-48+NDM	NDM-5	OXA-232	CTX-M-15					TEM-1B	SHV-11		OXA-1				aac(6')-Ib-cr	oqxA	oqxB		qnrB1	S83L	D87N	S80I
CP85	E. coli	2019-09-20	410	R	>1	R	2	I	8	R		R		R	R	R	R	S	S	S	S	R	<2	<1	<16	NDM	NDM-5		CTX-M-15					TEM-1B			OXA-1		CMY-2		aac(6')-Ib-cr					S83Y	D87A	S80I
CP77	E. coli	2019-11-21	1421	R	>1	R	4	S	1	R	R	S	S	R	R	R	S	S	I	S	R	S	<2	<1	<16	OXA-48		OXA-181		CTX-M-1				TEM-1B										qnrS1
CP78	K. pneumoniae	2019-12-02	45	R	>1	R	4	S	1	R	R	S	S	R	R	R	S	R	S	S	R	S	<2	2	<16	OXA-48		OXA-48		CTX-M-14b					SHV-1							oqxA	oqxB
CP79	Citrobacter spp	2019-12-02	ND	R	>1	R	4	S	<0.5	R	R	S	S	R	R	R	I	R	S	S	R	S	<2	<1	<16	OXA-48		OXA-48		CTX-M-14b								OXA-9	CKO	CKO						S83L	D87N	S80I
CP80	E. coli	2019-12-02	410	R	>1	I	2	S	<0.5	R	R	R	S	R	R	R	S	S	R	R	S	S	<2	<1	<16	OXA-48		OXA-181	CTX-M-15			TEM-35												qnrS1		S83Y	D87A	S80I
CP81	E. coli	2019-12-04	617	R	>1	R	>4	R	32	R	R	R		R	R	R	S	S	R	R	R	S	<2	<1	<16	NDM	NDM-5		CTX-M-15								OXA-1				aac(6')-Ib-cr					S83L	D87N	S80I
CP82	K. pneumoniae	2019-12-08	39	R	>1	R	>8	R	>32	R	R	R		R	R	R	S	S	R	R	R	R	<2	2	<16	NDM	NDM-1		CTX-M-15					TEM-1A		SHV-187		OXA-9			aac(6')-Ib-cr	oqxA	oqxB	qnrS1		S83Y
CP84	E. coli	2020-01-06	10	I	1	S	1	S	<0.5	S	R	R	S	S	R	R	S	S	R	R	S	S	<2	<1	<16	OXA-48		OXA-181											CMY-2					qnrS1		S83L	D87N	S80I
CP85N	K. pneumoniae	2020-01-22	16	R	>1	R	>8	R	>32	R	R	R	R	R	R	R	R	R	R	R	R	R	>16	2		OXA-48+NDM	NDM-5	OXA-181	CTX-M-15					TEM-1B			OXA-1									S83L	D87N	S80I
CP89	K. pneumoniae	2020-01-24	70	R	>1	R	>8	R	>32	R	R	R	R	R	R	R	R	S	R	S	R	R	<2	2	<16	NDM	NDM-5		CTX-M-15						SHV-32		OXA-1		DHA-1		aac(6')-Ib-cr	oqxA	oqxB		qnrB4
CP90	E. coli	2020-01-24	405	R	>1	R	>8	R	>32	R	R	R	R	R	R	R	R	S	R	R	R	S	<2	<1	<16	NDM	NDM-5		CTX-M-15								OXA-1				aac(6')-Ib-cr					S83L	D87N	S80I
CP86N	E. coli	2020-02-11	167	R	>1	S	1	S	1	R	R	R	S	R	R	R	S	S	R	R	R	S	<2	<1	<16	OXA-48		OXA-244	CTX-M-15
CP87	E. coli	2020-02-13	410	R	>1	I	2	S	<0.5	R	R	R	S	R	R	R	S	S	R	R	R	S	<2	<1	<16	OXA-48		OXA-181	CTX-M-15			TEM-35							CMY-146					qnrS1		S83L	D87N	S80I
CP93	E. coli	2020-03-07	405	R	>1	R	>8	R	>32	I	R	R	R	R	R	R	R	S	R	R	R	S	<2	<1	<16	NDM	NDM-5																			S83L	D87N	S80I
CP94	K. pneumoniae	2020-03-21	17	R	>1	R	>8	R	>32	S	R	R	R	R	R	R	S	S	R	R	S	S	<2	2	32	NDM	NDM-7									SHV-187						oqxA	oqxB	qnrS1
CP96	E. coli	2020-03-11	410	R	>1	I	2	S	<0.5	R	R	R	S	R	R	R	R	S	R	R	S	S	<2	<1	<16	OXA-48		OXA-244	CTX-M-15								OXA-1				aac(6')-Ib-cr					S83L	D87N	S80I
CP95	E. coli	2020-03-23	648	R	>1	R	>8	R	>32	R	R	R	R	R	R	R	S	S	R	R	R	S	<2	<1	<16	NDM	NDM-7		CTX-M-15								OXA-1		CMY-6		aac(6')-Ib-cr					S83L	D87N	S80I
CP98	E. coli	2020-06-07	38	R	>1	S	<1	S	<0.5	S	S	S	S	S	R	R	S	S	S	S	S	S	<2	<1	<16	OXA-48		OXA-244
CP99	K. pneumoniae	2020-06-18	14	R	>1	R	>8	R	>32	R	R	R	R	R	R	R	S	I	R	S	S	S	<2	<1	<16	OXA-48+NDM	NDM-1	OXA-48		CTX-M-14b			SHV-106	TEM-1A				OXA-9				oqxA	oqxB	qnrS1
CP101	E. coli	2020-06-27	38	R	>1	I	2	S	<0.5	I	R	R	S	R	R	R	S	S	S	S	R	S	<2	<1	<16	OXA-48		OXA-244		CTX-M-14b				TEM-1B
CP102	K. pneumoniae	2020-07-24	ND	R	>1	R	>8	R	>32	S	R	R	R	R	R	R	R	R	S	S	R	S	<2	2	64	NDM	NDM-5							TEM-1B					OKP-B-15			oqxA	oqxB
[truncated: 33 more columns]
